# Supplementary material for: Functional Divergence in the Affinity and Stability of Non-Canonical Cysteines and Non-Canonical Disulfide Bonds: Insights from a VHH and VNAR Study
Source: Int J Mol Sci. 2024 Sep 11;25(18):9801. doi: 10.3390/ijms25189801 (PMC11432006; doi:10.3390/ijms25189801)
Supplement: Supplementary file 1 [file ijms-25-09801-s001.zip]

Archive with 1 entries (1 files):
- ijms-3163586-supplementary-final.pdf
